# Supplementary material for: Examination of the influence of stimuli eccentricity on the inhibitory control in a simon task within virtual reality
Source: PLoS One. 2025 Dec 30;20(12):e0338792. doi: 10.1371/journal.pone.0338792 (PMC12752954; doi:10.1371/journal.pone.0338792)
Supplement: S1 File — This file contains reaction times, Simon effects, number of errors, and number of double reactions used to generate the results. (XLSX) [file pone.0338792.s001.xlsx]

## Sheet: Reaction Times
Participant_ID	congruentNear	congruentMid	congruentFar	incongruentNear	incongruentMid	incongruentFar
1	0.3655	0.4071	0.3912	0.4545	0.4565	0.4841
2	0.3852	0.4377	0.4295	0.4327	0.4893	0.5479
3	0.4925	0.6443	0.5937	0.5069	0.5764	0.7071
4	0.4535	0.5063	0.4953	0.4791	0.4768	0.5349
5	0.34	0.3293	0.3629	0.4135	0.4424	0.4635
6	0.4841	0.5036	0.4955	0.47166	0.4984	0.5919
7	0.4329	0.4425	0.4724	0.4854	0.4913	0.546
8	0.4953	0.5097	0.5433	0.4996	0.497	0.4875
9	0.3356	0.3666	0.3812	0.3938	0.4121	0.4554
10	0.3327	0.4044	0.414	0.3871	0.4022	0.4349
11	0.4288	0.3989	0.4031	0.409	0.5027	0.5082
12	0.421	0.4156	0.4422	0.4754	0.4873	0.5003
13	0.6136	0.586	0.5674	0.5829	0.6111	0.6787
14	0.375	0.3401	0.4302	0.4727	0.4585	0.5543
15	0.3323	0.3481	0.3711	0.4547	0.426	0.4568
16	0.3883	0.3951	0.3962	0.4027	0.4733	0.461
17	0.4404	0.4597	0.5185	0.4559	0.4998	0.5742
18	0.4453	0.4132	0.4638	0.5301	0.5784	0.5903
19	0.3525	0.4075	0.3967	0.4889	0.5025	0.5363
20	0.539	0.5656	0.5339	0.5255	0.5608	0.5115
21	0.4298	0.4266	0.4778	0.5245	0.5309	0.5688
22	0.3598	0.3948	0.4016	0.468	0.4773	0.4959
23	0.4246	0.4769	0.4179	0.4686	0.5026	0.5085
24	0.5387	0.4442	0.4611	0.5552	0.5268	0.5506
25	0.3389	0.3367	0.4034	0.3782	0.4209	0.4602
26	0.4205	0.4833	0.4233	0.3827	0.4199	0.4905

## Sheet: Simon Effect
Participant_ID	SimonEffectNear	SimonEffectMid	SimonEffectFar
1	0.089	0.0494	0.0929
2	0.0475	0.0516	0.1184
3	0.0144	-0.0679	0.1134
4	0.0256	-0.0295	0.0396
5	0.0735	0.1131	0.1006
6	-0.01244	-0.0052	0.0964
7	0.0525	0.0488	0.0736
8	0.0043	-0.0127	-0.0558
9	0.0582	0.0455	0.0742
10	0.0544	-0.0022	0.0209
11	-0.0198	0.1038	0.1051
12	0.0544	0.0717	0.0581
13	-0.0307	0.0251	0.1113
14	0.0977	0.1184	0.1241
15	0.1224	0.0779	0.0857
16	0.0144	0.0782	0.0648
17	0.0155	0.0401	0.0557
18	0.0848	0.1652	0.1265
19	0.1364	0.095	0.1396
20	-0.0135	-0.0048	-0.0224
21	0.0947	0.1043	0.091
22	0.1082	0.0825	0.0943
23	0.044	0.0257	0.0906
24	0.0165	0.0826	0.0895
25	0.0393	0.0842	0.0568
26	-0.0378	-0.0634	0.0672

## Sheet: Errors
Participant_ID	congruentError_near	congruentError_mid	congruentError_far	incongruentError_near	incongruentError_mid	incongruentError_far
1	0	0	0	0	1	2
2	0	1	0	3	0	0
3	1	0	0	1	0	0
4	1	1	0	0	0	0
5	1	0	0	0	0	0
6	0	0	0	0	0	2
7	0	0	0	0	0	1
8	0	0	0	1	0	0
9	0	1	0	0	0	1
10	0	0	0	0	0	0
11	0	0	0	0	1	0
12	0	0	0	0	0	0
13	0	1	0	0	0	0
14	0	0	0	0	0	0
15	0	0	0	0	0	0
16	0	0	0	0	0	0
17	1	0	0	0	0	1
18	0	0	0	0	0	0
19	0	0	0	0	0	1
20	0	0	0	0	0	0
21	0	0	0	0	0	0
22	0	0	0	0	2	2
23	0	0	0	1	0	0
24	0	0	0	0	0	0
25	0	0	1	0	0	2
26	1	0	0	1	0	1

## Sheet: Double Reactions
Participant_ID	congruentDouble_near	congruentDouble_mid	congruentDouble_far	incongruentDouble_near	incongruentDouble_mid	incongruentDouble_far
1	0	0	0	0	0	1
2	0	2	0	4	0	1
3	0	0	0	0	0	0
4	0	0	0	0	0	0
5	2	0	0	1	1	0
6	0	0	0	0	0	1
7	0	0	0	0	0	0
8	1	0	0	1	0	1
9	0	0	0	0	1	0
10	0	0	0	1	0	0
11	0	0	0	1	1	0
12	0	0	0	0	0	0
13	0	0	0	0	0	0
14	1	0	1	1	0	0
15	0	0	0	0	0	0
16	0	0	0	2	1	2
17	1	0	0	0	0	0
18	0	0	0	1	0	0
19	0	0	0	1	0	2
20	0	0	0	0	0	0
21	0	0	0	0	0	1
22	0	2	0	0	0	2
23	0	0	1	1	0	0
24	0	0	0	0	0	0
25	0	0	0	0	0	1
26	2	0	0	2	0	2
